# Supplementary material for: Characterization of the Blood Microbiome and Comparison with the Fecal Microbiome in Healthy Dogs and Dogs with Gastrointestinal Disease
Source: Vet Sci. 2023 Apr 5;10(4):277. doi: 10.3390/vetsci10040277 (PMC10144428; doi:10.3390/vetsci10040277)
Supplement: Supplementary file 1 [file vetsci-10-00277-s001.zip]

Archive with 4 entries (4 files):
- Supplementary Table 1.xlsx
- __MACOSX/._Supplementary Table 1.xlsx
- Supplementary Table 2.xlsx
- __MACOSX/._Supplementary Table 2.xlsx
