# Supplementary material for: Characterization of the Blood Microbiome and Comparison with the Fecal Microbiome in Healthy Dogs and Dogs with Gastrointestinal Disease
Source: Vet Sci. 2023 Apr 5;10(4):277. doi: 10.3390/vetsci10040277 (PMC10144428; doi:10.3390/vetsci10040277)
Supplement: Supplementary file 1 [file vetsci-10-00277-s001.zip › Supplementary Table 1.xlsx]

## Sheet: Sheet1
Supplementary Table 1. Description of the dog's population analyzed in the study.
Dog ID#	Breed	Sex	Age , years	Live wieght, kg	BCS (1-9)	FECAL SCORE (1-7)*	Status	Diet
1	German Shepherd	FC	6	28	5	3	Chronic enteropathy	Commercial diet
2	Mongreal	FC	3	6	5	2	Chronic enteropathy	Commercial diet
3	Jack Russel	FI	2	5	5	4	Chronic enteropathy	Home made cereals free
4	Weimaraner	MI	10	48	5	4	Chronic enteropathy	Mixed kibble, meat and bread
5	Labrador	FI	3	29	5	2	Chronic enteropathy	Commercial diet
6	Labrador	FI	4	31	6	3	Chronic enteropathy	Commercial diet
7	Mongreal	FI	5	7	6	6	Chronic enteropathy	Commercial diet
8	Mongreal	FC	11	28	7	3	Chronic enteropathy	Commercial diet
9	Rottweiler	MI	4	37	3	7	Chronic enteropathy	Commercial diet
10	Duchshund	MI	5	7	6	7	Chronic enteropathy	Commercial diet
11	Labrador	FI	0.5	8	6	6	Chronic enteropathy	Commercial diet
12	Border Collie	MI	10	17	5	6	Chronic enteropathy	Commercial diet
13	Mongreal	MI	3.5	23	4	6	Chronic enteropathy	Commercial diet
14	French Bulldog	FC	3	8	4	5	Chronic enteropathy	Home made cereals free
15	Poodle	FI	1	2	3	6	Chronic enteropathy	Home made cereals free
16	Mongreal	MI	3	18	5	6	Chronic enteropathy	Commercial diet
17	Cocker	MI	6	17	5	7	Chronic enteropathy	Commercial diet
18	Mongreal	FC	2	7	5	5	Chronic enteropathy	Commercial diet
19	Miniature Poodle	FC	3	5	5	4	Chronic enteropathy	Commercial diet
20	Mixed breed	FC	13	3.5	4	2	Healthy	Home made cereals free
21	Mixed breed	MC	7	12.2	5	2	Healthy	Home made
22	Vizsla	MI	11	32	6	4	Healthy	Home made
23	Flat-coated Retriever	FI	10	40	5	2	Healthy	Home made
24	Mixed breed	FI	1.5	26	4	2	Healthy	Home made
25	Maltese	FC	9	5	7	3	Healthy	Commercial diet
26	Mixed breed	FC	2	19.7	6	5	Healthy	Commercial diet
27	Weimaraner	MC	13	37	6	2	Healthy	Home made cereals free
28	Spinone Italiano	FC	9.5	23	6	2	Healthy	Home made
29	Poodle	MI	5	9	2	2	Healthy	Home made
30	French Bulldog	MI	2	11	5	2	Healthy	Commercial diet
31	Mixed breed	FI	10	9	7	3	Healthy	Commercial diet
32	Siberian husky	MC	7	30	5	3	Healthy	Home made
33	Saarloos Wolfdog	FC	4	30	5	5	Healthy	Home made
34	Maltese	MI	4	3	5	1	Healthy	Commercial diet
35	Maltese	FI	9	4.3	5	3	Healthy	Commercial diet
36	Jack Russel terrier	FC	2.5	7.2	5	2	Healthy	Home made cereals free
*: Fecal score has been taken from the veterinarian who visit the dog.
