# Supplementary material for: Characterization of the Blood Microbiome and Comparison with the Fecal Microbiome in Healthy Dogs and Dogs with Gastrointestinal Disease
Source: Vet Sci. 2023 Apr 5;10(4):277. doi: 10.3390/vetsci10040277 (PMC10144428; doi:10.3390/vetsci10040277)
Supplement: Supplementary file 1 [file vetsci-10-00277-s001.zip › Supplementary Table 2.xlsx]

## Sheet: Sheet1
Supplementary Table 1. List of genera shared and not between blood and fecal material.
Names	Matrix	Genera
Sick dogs	blood vs feces	Slackia
		Bifidobacterium
		Streptococcus
		Clostridia_UCG-014
		Phascolarctobacterium
		Sphingomonas
		Allobaculum
		Romboutsia
		Turicibacter
		Enterococcus
		Clostridium_sensu_stricto_3
		uncultured
		Prevotella
		Bacteroides
		Clostridium_sensu_stricto_1
		Christensenellaceae_R-7_group
		Alloprevotella
		UCG-005
		Alistipes
		Escherichia-Shigella
		Tyzzerella
		Megamonas
		Erysipelatoclostridium
		Muribaculaceae
		Bacteroidales_RF16_group
		Sutterella
		Fusobacterium
		Peptoclostridium
		[Ruminococcus]_gnavus_group
		Collinsella
		Blautia
	blood	Negativibacillus
		Frisingicoccus
		Novosphingobium
		Victivallis
		UCG-004
		Veillonella
		Anaeroplasma
		UCG-010
		Prevotellaceae_UCG-001
		Akkermansia
		Candidatus_Soleaferrea
		Pseudomonas
		Monoglobus
		Psychrobacter
		Acetitomaculum
		p-2534-18B5_gut_group
		Lachnospiraceae_NK3A20_group
		Defluviitaleaceae_UCG-011
		Methanobrevibacter
		[Eubacterium]_hallii_group
		Pygmaiobacter
		Mailhella
		Enhydrobacter
		Chloroplast
		Ruminobacter
		Odoribacter
		NK4A214_group
		Anaerovorax
		Campylobacter
		[Eubacterium]_brachy_group
		Treponema
		p-251-o5
		Gastranaerophilales
		Mitochondria
		Rikenellaceae_RC9_gut_group
		Candidatus_Saccharimonas
		[Eubacterium]_siraeum_group
		[Clostridium]_innocuum_group
		Prevotellaceae_UCG-003
		Saccharofermentans
		Ruminococcus
		EMP-G18
		Izemoplasmatales
		Lachnospiraceae_UCG-010
		WCHB1-41
		Cutibacterium
		[Eubacterium]_coprostanoligenes_group
		dgA-11_gut_group
		Cellulosilyticum
		Flectobacillus
		F082
		Mycoplasma
		[Eubacterium]_nodatum_group
		Parasutterella
		UCG-009
		Victivallaceae
		Prevotellaceae_UCG-004
		Family_XIII_AD3011_group
		Oscillibacter
		Incertae_Sedis
		Fibrobacter
		UCG-002
		Clostridia_vadinBB60_group
	feces	Actinomyces
		Howardella
		Corynebacterium
		Staphylococcus
		Butyricicoccus
		Catenibacterium
		Erysipelotrichaceae_UCG-003
		Faecalibacterium
		Holdemanella
		[Ruminococcus]_torques_group
		Lactobacillus
Healthy dogs	blood vs feces	Streptococcus
		Sphingomonas
		Clostridium_sensu_stricto_1
		Pseudomonas
		Romboutsia
		Corynebacterium
		Peptoclostridium
		Collinsella
		Lactobacillus
		Blautia
	blood	Bifidobacterium
		Kocuria
		Allorhizobium-Neorhizobium-Pararhizobium-Rhizobium
		Chryseobacterium
		Lysinibacillus
		Cutibacterium
		Stenotrophomonas
		Saccharimonadales
		Acinetobacter
		Staphylococcus
		Enhydrobacter
		Delftia
	feces	Slackia
		uncultured
		Prevotella
		Bacteroides
		Clostridia_UCG-014
		Leuconostoc
		Mitochondria
		Phascolarctobacterium
		Terrisporobacter
		Allobaculum
		Alloprevotella
		UCG-005
		Faecalibacterium
		Actinomyces
		Candidatus_Stoquefichus
		Escherichia-Shigella
		Tyzzerella
		Turicibacter
		Megamonas
		Erysipelatoclostridium
		TM7x
		Sutterella
		Lachnospira
		Roseburia
		Faecalitalea
		Fusobacterium
		Bradyrhizobium
		Helicobacter
		[Ruminococcus]_gnavus_group
		Enterococcus
		Holdemanella
		Bacillus
		Chloroplast
		[Ruminococcus]_torques_group
		Clostridium_sensu_stricto_3
		Butyricicoccus
